# Supplementary material for: Real-World Study: Hybrid Immunity against SARS-CoV-2 Influences the Antibody Levels and Persistency Lasting More than One Year
Source: Vaccines (Basel). 2023 Nov 7;11(11):1693. doi: 10.3390/vaccines11111693 (PMC10674428; doi:10.3390/vaccines11111693)
Supplement: Supplementary file 1 [file vaccines-11-01693-s001.zip]

Archive with 1 entries (1 files):
- vaccines-2676203-supplementary.pdf
